# Supplementary material for: Probing the Dual Role of Ca2+ in the Allochromatium tepidum LH1–RC Complex by Constructing and Analyzing Ca2+-Bound and Ca2+-Free LH1 Complexes
Source: Biomolecules. 2025 Jan 14;15(1):124. doi: 10.3390/biom15010124 (PMC11764377; doi:10.3390/biom15010124)
Supplement: Supplementary file 1 [file biomolecules-15-00124-s001.zip]

Archive with 1 entries (1 files):
- biomolecules-3248095-supplementary.pdf
